# Supplementary material for: Adaptation of the International Fitness Scale and Self-Perceived Health-Related Physical Fitness Questionnaire into Turkish
Source: Children (Basel). 2023 Sep 13;10(9):1546. doi: 10.3390/children10091546 (PMC10528336; doi:10.3390/children10091546)
Supplement: Supplementary file 1 [file children-10-01546-s001.zip]

Archive with 1 entries (1 files):
- children-2601411-supplementary.pdf
